# Supplementary material for: The Mechanism of Mitochondrial Injury in Alpha-1 Antitrypsin Deficiency Mediated Liver Disease
Source: Int J Mol Sci. 2021 Dec 9;22(24):13255. doi: 10.3390/ijms222413255 (PMC8704552; doi:10.3390/ijms222413255)
Supplement: Supplementary file 1 [file ijms-22-13255-s001.zip]

Archive with 1 entries (1 files):
- ijms-1464973-supplementary.pdf
